# Supplementary material for: Obesity in Tanzanian Youth (15–35 Years): From Nutrition Transition to Policy Action—A Scoping Review
Source: Nutrients. 2025 Dec 24;18(1):61. doi: 10.3390/nu18010061 (PMC12787505; doi:10.3390/nu18010061)
Supplement: Supplementary file 1 [file nutrients-18-00061-s001.zip]

Archive with 2 entries (2 files):
- Addendum S1.pdf
- Addendum S2.pdf
